# Supplementary material for: The Colours of Octopus: Using Spectral Data to Measure Octopus Camouflage
Source: Vision (Basel). 2022 Sep 22;6(4):59. doi: 10.3390/vision6040059 (PMC9590006; doi:10.3390/vision6040059)
Supplement: Supplementary file 1 [file vision-06-00059-s001.zip]

Archive with 1 entries (1 files):
- vision-1834632-supplementary.pdf
